# Supplementary material for: Neoadjuvant and adjuvant pembrolizumab in advanced high-grade serous carcinoma: the randomized phase II NeoPembrOV clinical trial
Source: Nat Commun. 2024 Jul 16;15:5931. doi: 10.1038/s41467-024-46999-x (PMC11252284; doi:10.1038/s41467-024-46999-x)
Supplement: Supplementary file 4 — Source Data [file 41467_2024_46999_MOESM4_ESM.xlsx]

## Sheet: Figure 1
SUBJID	ARM	PFS	DEL_PFS	OS	DEL_OS
1	CP+Pembro	Yes	19.283837057	No	60.840998686
2	CP+Pembro	Yes	12.122207622	Yes	15.571616294
3	CP alone	No	48.751642576	No	62.549277267
4	CP+Pembro	Yes	17.41130092	Yes	50
5	CP alone	No	56.636005256	No	57.128777924
6	CP+Pembro	Yes	14.487516426	No	53.810775296
7	CP alone	Yes	25.722733246	Yes	28.08804205
8	CP+Pembro	Yes	9.9211563732	Yes	16.819973719
9	CP alone	Yes	12.877792378	Yes	22.864651774
10	CP+Pembro	Yes	14.290407359	Yes	21.090670171
11	CP alone	Yes	16.360052562	No	52.398160315
12	CP+Pembro	Yes	34.789750329	Yes	49.770039422
13	CP+Pembro	Yes	18.035479632	Yes	31.1760841
14	CP+Pembro	Yes	11.892247043	Yes	15.341655716
15	CP+Pembro	Yes	18.199737188	Yes	25.164257556
16	CP alone	Yes	22.536136662	Yes	41.425755585
17	CP+Pembro	Yes	30.781865966	No	60.479632063
18	CP alone	Yes	12.614980289	Yes	25.919842313
19	CP+Pembro	No	53.975032852	No	53.975032852
20	CP+Pembro	No	49.540078844	No	49.540078844
21	CP+Pembro	No	50.591327201	No	50.591327201
22	CP alone	Yes	8.6399474376	Yes	22.273324573
23	CP+Pembro	Yes	37.614980289	No	54.434954008
24	CP+Pembro	Yes	23.094612352	No	54.993429698
25	CP+Pembro	Yes	18.26544021	Yes	35.873850197
26	CP alone	No	48.784494087	No	48.915900131
27	CP+Pembro	Yes	17.017082786	Yes	28.975032852
28	CP+Pembro	Yes	12.253613666	Yes	41.754270696
29	CP+Pembro	Yes	43.561103811	No	44.678055191
30	CP alone	Yes	4.7306176084	Yes	14.356110381
31	CP+Pembro	Yes	10.775295664	Yes	11.826544021
32	CP alone	Yes	20.762155059	No	42.115637319
33	CP+Pembro	Yes	26.215505913	No	35.578186597
34	CP+Pembro	Yes	4.5663600526	Yes	15.505913272
35	CP+Pembro	Yes	18.232588699	No	39.651773982
36	CP alone	No	32.29303548	No	35.019710907
37	CP+Pembro	Yes	26.708278581	No	37.844940867
38	CP alone	Yes	12.187910644	No	24.605781866
39	CP+Pembro	Yes	15.078843627	Yes	21.123521682
40	CP+Pembro	Yes	9.0013140604	Yes	24.342969777
41	CP alone	Yes	15.243101183	Yes	33.70565046
42	CP+Pembro	Yes	12.385019711	Yes	36.300919842
43	CP alone	Yes	22.306176084	Yes	24.671484888
44	CP+Pembro	Yes	36.070959264	No	36.070959264
45	CP alone	Yes	36.925098555	No	36.925098555
46	CP+Pembro	No	27.52956636	No	32.128777924
47	CP+Pembro	Yes	23.226018397	No	31.964520368
48	CP+Pembro	Yes	37.614980289	No	37.614980289
49	CP+Pembro	No	0	No	27.201051248
50	CP+Pembro	No	29.467805519	No	29.697766097
51	CP+Pembro	Yes	14.126149803	Yes	25.328515112
52	CP+Pembro	Yes	23.390275953	Yes	29.697766097
53	CP alone	Yes	27.398160315	Yes	32.522996058
54	CP alone	Yes	36.268068331	No	50.55847569
55	CP+Pembro	No	34.986859396	No	60.808147175
56	CP+Pembro	Yes	19.546649146	No	28.153745072
57	CP alone	Yes	20.79500657	Yes	20.79500657
58	CP alone	Yes	24.540078844	No	54.697766097
59	CP+Pembro	Yes	2.7923784494	Yes	37.450722733
60	CP+Pembro	Yes	5.7818659658	Yes	5.7818659658
61	CP+Pembro	Yes	27.332457293	Yes	48.718791064
62	CP alone	Yes	14.947437582	Yes	34.789750329
63	CP+Pembro	No	43.101182654	No	55.420499343
64	CP+Pembro	No	37.023653088	No	53.219448095
65	CP+Pembro	Yes	15.243101183	Yes	29.336399474
66	CP+Pembro	Yes	51.314060447	No	51.314060447
67	CP+Pembro	Yes	18.166885677	Yes	27.299605782
68	CP alone	No	28.482260184	No	53.120893561
69	CP+Pembro	Yes	18.363994744	Yes	28.712220762
70	CP alone	Yes	19.250985545	Yes	27.102496715
71	CP+Pembro	Yes	25.85413929	No	50.821287779
72	CP alone	Yes	14.914586071	Yes	34.26412615
73	CP+Pembro	Yes	21.386333771	No	59.55978975
74	CP+Pembro	No	56.833114323	No	57.03022339
75	CP+Pembro	Yes	49.572930355	No	61.136662286
76	CP alone	Yes	15.73587385	Yes	35.512483574
77	CP+Pembro	Yes	16.754270696	Yes	36.070959264
78	CP+Pembro	Yes	27.135348226	No	52.201051248
79	CP+Pembro	Yes	3.0223390276	Yes	3.0223390276
80	CP alone	Yes	9.5269382392	Yes	14.980289093
81	CP+Pembro	No	50.032851511	No	50.229960578
82	CP+Pembro	Yes	17.049934297	Yes	44.579500657
83	CP alone	No	50.065703022	No	50.098554534
84	CP+Pembro	Yes	5.3219448095	Yes	17.279894875
85	CP alone	Yes	15.045992116	Yes	35.348226018
86	CP+Pembro	No	62.680683311	No	62.680683311
87	CP+Pembro	Yes	58.639947438	No	59.00131406
88	CP alone	Yes	22.437582129	Yes	51.938239159
89	CP+Pembro	Yes	16.130091984	No	54.993429698
90	CP alone	Yes	10.840998686	Yes	12.844940867
91	CP+Pembro	Yes	10.11826544	Yes	20.23653088

## Sheet: Figure 2
SUBJID	ARM	BRCA	BRCA_ARM	PFS	DEL_PFS	OS	DEL_OS
1	CP+Pembro	BRCA Wild type	BRCA Wild type/CP+Pembro	Yes	19.283837057	No	60.840998686
2	CP+Pembro	BRCA Wild type	BRCA Wild type/CP+Pembro	Yes	12.122207622	Yes	15.571616294
3	CP alone	BRCA Wild type	BRCA Wild type/CP alone	No	48.751642576	No	62.549277267
4	CP+Pembro	BRCA Wild type	BRCA Wild type/CP+Pembro	Yes	17.41130092	Yes	50
5	CP alone	BRCA Wild type	BRCA Wild type/CP alone	No	56.636005256	No	57.128777924
6	CP+Pembro	BRCA Wild type	BRCA Wild type/CP+Pembro	Yes	14.487516426	No	53.810775296
7	CP alone	BRCA Wild type	BRCA Wild type/CP alone	Yes	25.722733246	Yes	28.08804205
8	CP+Pembro	BRCA Wild type	BRCA Wild type/CP+Pembro	Yes	9.9211563732	Yes	16.819973719
9	CP alone	BRCA Wild type	BRCA Wild type/CP alone	Yes	12.877792378	Yes	22.864651774
10	CP+Pembro	BRCA-mutated	BRCA-mutated/CP+Pembro	Yes	14.290407359	Yes	21.090670171
11	CP alone	BRCA Wild type	BRCA Wild type/CP alone	Yes	16.360052562	No	52.398160315
12	CP+Pembro	BRCA Wild type	BRCA Wild type/CP+Pembro	Yes	34.789750329	Yes	49.770039422
13	CP+Pembro	BRCA Wild type	BRCA Wild type/CP+Pembro	Yes	18.035479632	Yes	31.1760841
14	CP+Pembro	BRCA Wild type	BRCA Wild type/CP+Pembro	Yes	11.892247043	Yes	15.341655716
15	CP+Pembro	BRCA Wild type	BRCA Wild type/CP+Pembro	Yes	18.199737188	Yes	25.164257556
16	CP alone	BRCA Wild type	BRCA Wild type/CP alone	Yes	22.536136662	Yes	41.425755585
17	CP+Pembro	BRCA-mutated	BRCA-mutated/CP+Pembro	Yes	30.781865966	No	60.479632063
18	CP alone	BRCA Wild type	BRCA Wild type/CP alone	Yes	12.614980289	Yes	25.919842313
20	CP+Pembro	BRCA-mutated	BRCA-mutated/CP+Pembro	No	49.540078844	No	49.540078844
21	CP+Pembro	BRCA Wild type	BRCA Wild type/CP+Pembro	No	50.591327201	No	50.591327201
22	CP alone	BRCA-mutated	BRCA-mutated/CP alone	Yes	8.6399474376	Yes	22.273324573
23	CP+Pembro	BRCA Wild type	BRCA Wild type/CP+Pembro	Yes	37.614980289	No	54.434954008
24	CP+Pembro	BRCA Wild type	BRCA Wild type/CP+Pembro	Yes	23.094612352	No	54.993429698
25	CP+Pembro	BRCA Wild type	BRCA Wild type/CP+Pembro	Yes	18.26544021	Yes	35.873850197
26	CP alone	BRCA Wild type	BRCA Wild type/CP alone	No	48.784494087	No	48.915900131
27	CP+Pembro	BRCA Wild type	BRCA Wild type/CP+Pembro	Yes	17.017082786	Yes	28.975032852
28	CP+Pembro	BRCA-mutated	BRCA-mutated/CP+Pembro	Yes	12.253613666	Yes	41.754270696
29	CP+Pembro	BRCA Wild type	BRCA Wild type/CP+Pembro	Yes	43.561103811	No	44.678055191
30	CP alone	BRCA Wild type	BRCA Wild type/CP alone	Yes	4.7306176084	Yes	14.356110381
31	CP+Pembro	BRCA Wild type	BRCA Wild type/CP+Pembro	Yes	10.775295664	Yes	11.826544021
32	CP alone	BRCA Wild type	BRCA Wild type/CP alone	Yes	20.762155059	No	42.115637319
33	CP+Pembro	BRCA-mutated	BRCA-mutated/CP+Pembro	Yes	26.215505913	No	35.578186597
34	CP+Pembro	BRCA Wild type	BRCA Wild type/CP+Pembro	Yes	4.5663600526	Yes	15.505913272
35	CP+Pembro	BRCA Wild type	BRCA Wild type/CP+Pembro	Yes	18.232588699	No	39.651773982
36	CP alone	BRCA-mutated	BRCA-mutated/CP alone	No	32.29303548	No	35.019710907
37	CP+Pembro	BRCA Wild type	BRCA Wild type/CP+Pembro	Yes	26.708278581	No	37.844940867
38	CP alone	BRCA-mutated	BRCA-mutated/CP alone	Yes	12.187910644	No	24.605781866
39	CP+Pembro	BRCA-mutated	BRCA-mutated/CP+Pembro	Yes	15.078843627	Yes	21.123521682
40	CP+Pembro	BRCA Wild type	BRCA Wild type/CP+Pembro	Yes	9.0013140604	Yes	24.342969777
41	CP alone	BRCA Wild type	BRCA Wild type/CP alone	Yes	15.243101183	Yes	33.70565046
42	CP+Pembro	BRCA Wild type	BRCA Wild type/CP+Pembro	Yes	12.385019711	Yes	36.300919842
43	CP alone	BRCA Wild type	BRCA Wild type/CP alone	Yes	22.306176084	Yes	24.671484888
44	CP+Pembro	BRCA Wild type	BRCA Wild type/CP+Pembro	Yes	36.070959264	No	36.070959264
45	CP alone	BRCA Wild type	BRCA Wild type/CP alone	Yes	36.925098555	No	36.925098555
46	CP+Pembro	BRCA Wild type	BRCA Wild type/CP+Pembro	No	27.52956636	No	32.128777924
47	CP+Pembro	BRCA-mutated	BRCA-mutated/CP+Pembro	Yes	23.226018397	No	31.964520368
48	CP+Pembro	BRCA Wild type	BRCA Wild type/CP+Pembro	Yes	37.614980289	No	37.614980289
49	CP+Pembro	BRCA Wild type	BRCA Wild type/CP+Pembro	No	0	No	27.201051248
50	CP+Pembro	BRCA Wild type	BRCA Wild type/CP+Pembro	No	29.467805519	No	29.697766097
51	CP+Pembro	BRCA Wild type	BRCA Wild type/CP+Pembro	Yes	14.126149803	Yes	25.328515112
52	CP+Pembro	BRCA Wild type	BRCA Wild type/CP+Pembro	Yes	23.390275953	Yes	29.697766097
53	CP alone	BRCA Wild type	BRCA Wild type/CP alone	Yes	27.398160315	Yes	32.522996058
54	CP alone	BRCA-mutated	BRCA-mutated/CP alone	Yes	36.268068331	No	50.55847569
55	CP+Pembro	BRCA Wild type	BRCA Wild type/CP+Pembro	No	34.986859396	No	60.808147175
56	CP+Pembro	BRCA Wild type	BRCA Wild type/CP+Pembro	Yes	19.546649146	No	28.153745072
57	CP alone	BRCA Wild type	BRCA Wild type/CP alone	Yes	20.79500657	Yes	20.79500657
58	CP alone	BRCA Wild type	BRCA Wild type/CP alone	Yes	24.540078844	No	54.697766097
59	CP+Pembro	BRCA Wild type	BRCA Wild type/CP+Pembro	Yes	2.7923784494	Yes	37.450722733
61	CP+Pembro	BRCA Wild type	BRCA Wild type/CP+Pembro	Yes	27.332457293	Yes	48.718791064
62	CP alone	BRCA Wild type	BRCA Wild type/CP alone	Yes	14.947437582	Yes	34.789750329
63	CP+Pembro	BRCA Wild type	BRCA Wild type/CP+Pembro	No	43.101182654	No	55.420499343
64	CP+Pembro	BRCA-mutated	BRCA-mutated/CP+Pembro	No	37.023653088	No	53.219448095
65	CP+Pembro	BRCA Wild type	BRCA Wild type/CP+Pembro	Yes	15.243101183	Yes	29.336399474
66	CP+Pembro	BRCA-mutated	BRCA-mutated/CP+Pembro	Yes	51.314060447	No	51.314060447
67	CP+Pembro	BRCA Wild type	BRCA Wild type/CP+Pembro	Yes	18.166885677	Yes	27.299605782
68	CP alone	BRCA Wild type	BRCA Wild type/CP alone	No	28.482260184	No	53.120893561
69	CP+Pembro	BRCA Wild type	BRCA Wild type/CP+Pembro	Yes	18.363994744	Yes	28.712220762
70	CP alone	BRCA Wild type	BRCA Wild type/CP alone	Yes	19.250985545	Yes	27.102496715
71	CP+Pembro	BRCA Wild type	BRCA Wild type/CP+Pembro	Yes	25.85413929	No	50.821287779
72	CP alone	BRCA Wild type	BRCA Wild type/CP alone	Yes	14.914586071	Yes	34.26412615
73	CP+Pembro	BRCA Wild type	BRCA Wild type/CP+Pembro	Yes	21.386333771	No	59.55978975
74	CP+Pembro	BRCA-mutated	BRCA-mutated/CP+Pembro	No	56.833114323	No	57.03022339
76	CP alone	BRCA Wild type	BRCA Wild type/CP alone	Yes	15.73587385	Yes	35.512483574
77	CP+Pembro	BRCA Wild type	BRCA Wild type/CP+Pembro	Yes	16.754270696	Yes	36.070959264
78	CP+Pembro	BRCA-mutated	BRCA-mutated/CP+Pembro	Yes	27.135348226	No	52.201051248
79	CP+Pembro	BRCA Wild type	BRCA Wild type/CP+Pembro	Yes	3.0223390276	Yes	3.0223390276
80	CP alone	BRCA Wild type	BRCA Wild type/CP alone	Yes	9.5269382392	Yes	14.980289093
81	CP+Pembro	BRCA-mutated	BRCA-mutated/CP+Pembro	No	50.032851511	No	50.229960578
82	CP+Pembro	BRCA Wild type	BRCA Wild type/CP+Pembro	Yes	17.049934297	Yes	44.579500657
83	CP alone	BRCA Wild type	BRCA Wild type/CP alone	No	50.065703022	No	50.098554534
84	CP+Pembro	BRCA Wild type	BRCA Wild type/CP+Pembro	Yes	5.3219448095	Yes	17.279894875
85	CP alone	BRCA Wild type	BRCA Wild type/CP alone	Yes	15.045992116	Yes	35.348226018
86	CP+Pembro	BRCA-mutated	BRCA-mutated/CP+Pembro	No	62.680683311	No	62.680683311
87	CP+Pembro	BRCA-mutated	BRCA-mutated/CP+Pembro	Yes	58.639947438	No	59.00131406
89	CP+Pembro	BRCA Wild type	BRCA Wild type/CP+Pembro	Yes	16.130091984	No	54.993429698
90	CP alone	BRCA Wild type	BRCA Wild type/CP alone	Yes	10.840998686	Yes	12.844940867
91	CP+Pembro	BRCA-mutated	BRCA-mutated/CP+Pembro	Yes	10.11826544	Yes	20.23653088

## Sheet: Figure 3
SUBJID	ARM	CPS	CPS_ARM	PFS	DEL_PFS	OS	DEL_OS
1	CP+Pembro	< 10	PDL1 <10 / CP+Pembro	Yes	19.283837057	No	60.840998686
2	CP+Pembro	< 10	PDL1 <10 / CP+Pembro	Yes	12.122207622	Yes	15.571616294
3	CP alone	< 10	PDL1 <10 / CP alone	No	48.751642576	No	62.549277267
4	CP+Pembro	< 10	PDL1 <10 / CP+Pembro	Yes	17.41130092	Yes	50
5	CP alone	< 10	PDL1 <10 / CP alone	No	56.636005256	No	57.128777924
6	CP+Pembro	< 10	PDL1 <10 / CP+Pembro	Yes	14.487516426	No	53.810775296
7	CP alone	< 10	PDL1 <10 / CP alone	Yes	25.722733246	Yes	28.08804205
9	CP alone	< 10	PDL1 <10 / CP alone	Yes	12.877792378	Yes	22.864651774
10	CP+Pembro	< 10	PDL1 <10 / CP+Pembro	Yes	14.290407359	Yes	21.090670171
11	CP alone	< 10	PDL1 <10 / CP alone	Yes	16.360052562	No	52.398160315
12	CP+Pembro	>= 10	PDL1 >=10 / CP+Pembro	Yes	34.789750329	Yes	49.770039422
13	CP+Pembro	>= 10	PDL1 >=10 / CP+Pembro	Yes	18.035479632	Yes	31.1760841
14	CP+Pembro	>= 10	PDL1 >=10 / CP+Pembro	Yes	11.892247043	Yes	15.341655716
15	CP+Pembro	< 10	PDL1 <10 / CP+Pembro	Yes	18.199737188	Yes	25.164257556
16	CP alone	>= 10	PDL1 >=10 / CP alone	Yes	22.536136662	Yes	41.425755585
17	CP+Pembro	< 10	PDL1 <10 / CP+Pembro	Yes	30.781865966	No	60.479632063
18	CP alone	>= 10	PDL1 >=10 / CP alone	Yes	12.614980289	Yes	25.919842313
20	CP+Pembro	>= 10	PDL1 >=10 / CP+Pembro	No	49.540078844	No	49.540078844
22	CP alone	< 10	PDL1 <10 / CP alone	Yes	8.6399474376	Yes	22.273324573
23	CP+Pembro	>= 10	PDL1 >=10 / CP+Pembro	Yes	37.614980289	No	54.434954008
24	CP+Pembro	>= 10	PDL1 >=10 / CP+Pembro	Yes	23.094612352	No	54.993429698
25	CP+Pembro	< 10	PDL1 <10 / CP+Pembro	Yes	18.26544021	Yes	35.873850197
26	CP alone	< 10	PDL1 <10 / CP alone	No	48.784494087	No	48.915900131
27	CP+Pembro	< 10	PDL1 <10 / CP+Pembro	Yes	17.017082786	Yes	28.975032852
28	CP+Pembro	< 10	PDL1 <10 / CP+Pembro	Yes	12.253613666	Yes	41.754270696
29	CP+Pembro	>= 10	PDL1 >=10 / CP+Pembro	Yes	43.561103811	No	44.678055191
30	CP alone	< 10	PDL1 <10 / CP alone	Yes	4.7306176084	Yes	14.356110381
31	CP+Pembro	>= 10	PDL1 >=10 / CP+Pembro	Yes	10.775295664	Yes	11.826544021
32	CP alone	>= 10	PDL1 >=10 / CP alone	Yes	20.762155059	No	42.115637319
33	CP+Pembro	>= 10	PDL1 >=10 / CP+Pembro	Yes	26.215505913	No	35.578186597
34	CP+Pembro	< 10	PDL1 <10 / CP+Pembro	Yes	4.5663600526	Yes	15.505913272
35	CP+Pembro	< 10	PDL1 <10 / CP+Pembro	Yes	18.232588699	No	39.651773982
36	CP alone	>= 10	PDL1 >=10 / CP alone	No	32.29303548	No	35.019710907
37	CP+Pembro	>= 10	PDL1 >=10 / CP+Pembro	Yes	26.708278581	No	37.844940867
38	CP alone	>= 10	PDL1 >=10 / CP alone	Yes	12.187910644	No	24.605781866
39	CP+Pembro	>= 10	PDL1 >=10 / CP+Pembro	Yes	15.078843627	Yes	21.123521682
40	CP+Pembro	< 10	PDL1 <10 / CP+Pembro	Yes	9.0013140604	Yes	24.342969777
41	CP alone	< 10	PDL1 <10 / CP alone	Yes	15.243101183	Yes	33.70565046
43	CP alone	< 10	PDL1 <10 / CP alone	Yes	22.306176084	Yes	24.671484888
44	CP+Pembro	< 10	PDL1 <10 / CP+Pembro	Yes	36.070959264	No	36.070959264
45	CP alone	< 10	PDL1 <10 / CP alone	Yes	36.925098555	No	36.925098555
46	CP+Pembro	< 10	PDL1 <10 / CP+Pembro	No	27.52956636	No	32.128777924
48	CP+Pembro	< 10	PDL1 <10 / CP+Pembro	Yes	37.614980289	No	37.614980289
49	CP+Pembro	< 10	PDL1 <10 / CP+Pembro	No	0	No	27.201051248
50	CP+Pembro	< 10	PDL1 <10 / CP+Pembro	No	29.467805519	No	29.697766097
51	CP+Pembro	>= 10	PDL1 >=10 / CP+Pembro	Yes	14.126149803	Yes	25.328515112
52	CP+Pembro	< 10	PDL1 <10 / CP+Pembro	Yes	23.390275953	Yes	29.697766097
53	CP alone	>= 10	PDL1 >=10 / CP alone	Yes	27.398160315	Yes	32.522996058
54	CP alone	< 10	PDL1 <10 / CP alone	Yes	36.268068331	No	50.55847569
55	CP+Pembro	>= 10	PDL1 >=10 / CP+Pembro	No	34.986859396	No	60.808147175
56	CP+Pembro	< 10	PDL1 <10 / CP+Pembro	Yes	19.546649146	No	28.153745072
57	CP alone	>= 10	PDL1 >=10 / CP alone	Yes	20.79500657	Yes	20.79500657
58	CP alone	< 10	PDL1 <10 / CP alone	Yes	24.540078844	No	54.697766097
59	CP+Pembro	< 10	PDL1 <10 / CP+Pembro	Yes	2.7923784494	Yes	37.450722733
60	CP+Pembro	< 10	PDL1 <10 / CP+Pembro	Yes	5.7818659658	Yes	5.7818659658
61	CP+Pembro	< 10	PDL1 <10 / CP+Pembro	Yes	27.332457293	Yes	48.718791064
62	CP alone	>= 10	PDL1 >=10 / CP alone	Yes	14.947437582	Yes	34.789750329
63	CP+Pembro	< 10	PDL1 <10 / CP+Pembro	No	43.101182654	No	55.420499343
65	CP+Pembro	>= 10	PDL1 >=10 / CP+Pembro	Yes	15.243101183	Yes	29.336399474
66	CP+Pembro	< 10	PDL1 <10 / CP+Pembro	Yes	51.314060447	No	51.314060447
67	CP+Pembro	< 10	PDL1 <10 / CP+Pembro	Yes	18.166885677	Yes	27.299605782
68	CP alone	< 10	PDL1 <10 / CP alone	No	28.482260184	No	53.120893561
69	CP+Pembro	< 10	PDL1 <10 / CP+Pembro	Yes	18.363994744	Yes	28.712220762
70	CP alone	>= 10	PDL1 >=10 / CP alone	Yes	19.250985545	Yes	27.102496715
71	CP+Pembro	< 10	PDL1 <10 / CP+Pembro	Yes	25.85413929	No	50.821287779
72	CP alone	< 10	PDL1 <10 / CP alone	Yes	14.914586071	Yes	34.26412615
73	CP+Pembro	>= 10	PDL1 >=10 / CP+Pembro	Yes	21.386333771	No	59.55978975
74	CP+Pembro	< 10	PDL1 <10 / CP+Pembro	No	56.833114323	No	57.03022339
75	CP+Pembro	>= 10	PDL1 >=10 / CP+Pembro	Yes	49.572930355	No	61.136662286
76	CP alone	< 10	PDL1 <10 / CP alone	Yes	15.73587385	Yes	35.512483574
77	CP+Pembro	< 10	PDL1 <10 / CP+Pembro	Yes	16.754270696	Yes	36.070959264
78	CP+Pembro	< 10	PDL1 <10 / CP+Pembro	Yes	27.135348226	No	52.201051248
79	CP+Pembro	< 10	PDL1 <10 / CP+Pembro	Yes	3.0223390276	Yes	3.0223390276
80	CP alone	>= 10	PDL1 >=10 / CP alone	Yes	9.5269382392	Yes	14.980289093
81	CP+Pembro	< 10	PDL1 <10 / CP+Pembro	No	50.032851511	No	50.229960578
82	CP+Pembro	>= 10	PDL1 >=10 / CP+Pembro	Yes	17.049934297	Yes	44.579500657
83	CP alone	>= 10	PDL1 >=10 / CP alone	No	50.065703022	No	50.098554534
84	CP+Pembro	< 10	PDL1 <10 / CP+Pembro	Yes	5.3219448095	Yes	17.279894875
85	CP alone	< 10	PDL1 <10 / CP alone	Yes	15.045992116	Yes	35.348226018
86	CP+Pembro	>= 10	PDL1 >=10 / CP+Pembro	No	62.680683311	No	62.680683311
87	CP+Pembro	>= 10	PDL1 >=10 / CP+Pembro	Yes	58.639947438	No	59.00131406
88	CP alone	< 10	PDL1 <10 / CP alone	Yes	22.437582129	Yes	51.938239159
89	CP+Pembro	< 10	PDL1 <10 / CP+Pembro	Yes	16.130091984	No	54.993429698
90	CP alone	< 10	PDL1 <10 / CP alone	Yes	10.840998686	Yes	12.844940867
91	CP+Pembro	< 10	PDL1 <10 / CP+Pembro	Yes	10.11826544	Yes	20.23653088
